# Supplementary material for: A Hybrid Short-Term Traffic Flow Prediction Model Based on Singular Spectrum Analysis and Kernel Extreme Learning Machine
Source: PLoS One. 2016 Aug 23;11(8):e0161259. doi: 10.1371/journal.pone.0161259 (PMC4995046; doi:10.1371/journal.pone.0161259)
Supplement: S1 Dataset — (XLSX) [file pone.0161259.s001.xlsx]

## Sheet: traffic volume
No.DC00004965	No.DC00004966
29	37
30	26
42	23
31	14
30	37
26	27
29	27
34	24
29	30
29	33
24	24
33	16
19	23
16	13
20	26
19	10
19	26
14	30
20	8
20	20
14	14
11	10
15	7
14	19
18	14
21	15
7	11
13	9
14	11
14	16
12	11
8	10
10	19
7	7
10	6
8	9
9	11
3	13
12	14
6	7
16	16
7	10
10	12
6	19
7	15
3	13
5	3
8	11
2	8
6	10
9	18
7	9
8	3
6	13
9	9
10	4
12	11
13	7
15	18
17	10
10	27
19	38
14	44
23	26
29	37
36	64
28	63
38	30
35	30
35	43
40	49
37	41
35	35
28	52
41	68
49	81
58	90
53	103
60	99
69	127
71	132
79	158
73	141
75	158
61	166
84	146
72	132
72	163
69	156
76	164
70	167
80	155
89	122
64	120
79	154
63	134
86	150
84	141
92	157
94	134
98	158
100	143
104	147
119	150
113	145
111	166
126	143
98	125
112	145
109	127
137	158
128	121
124	133
115	121
121	128
123	155
135	158
109	157
150	140
139	138
154	150
136	145
126	149
124	160
148	148
139	167
131	151
132	116
121	125
143	102
129	94
126	73
135	96
131	105
133	132
134	124
128	120
142	134
92	95
144	138
127	122
135	117
126	151
125	129
105	139
124	142
127	117
127	111
125	129
118	137
122	147
143	146
131	113
144	148
146	125
137	154
118	144
144	155
123	139
119	146
130	143
154	140
151	129
150	154
146	135
147	157
141	130
135	115
154	127
151	114
168	110
157	152
156	156
157	130
148	145
156	137
157	151
149	143
135	146
140	108
146	152
144	149
140	149
156	138
148	139
150	168
143	136
155	153
135	121
147	129
134	137
137	150
128	122
121	139
127	127
127	152
123	117
141	100
129	83
129	89
125	55
120	92
140	104
130	85
136	127
133	124
130	93
137	102
138	100
138	81
143	66
134	94
138	84
128	100
117	71
112	95
136	63
123	100
126	72
118	88
118	58
126	62
123	64
131	51
113	52
107	81
123	71
122	83
143	79
102	89
121	70
131	103
123	113
126	112
125	122
126	111
121	105
111	85
119	93
124	78
128	95
131	101
128	89
115	107
142	98
118	129
118	109
117	105
122	91
114	98
126	114
122	91
122	119
105	127
109	107
121	89
126	77
101	124
112	91
96	83
81	75
90	101
90	80
83	90
87	69
82	73
86	104
85	88
90	86
92	73
65	57
64	80
62	51
64	60
48	73
62	65
65	54
61	46
63	49
78	31
62	59
49	45
46	41
53	40
43	63
48	53
37	45
42	37
29	34
22	34
21	19
19	7
23	42
25	30
19	24
31	30
36	35
18	34
8	25
15	12
20	21
10	12
17	32
9	22
15	24
18	35
13	15
10	15
18	13
9	14
7	9
5	24
9	14
12	9
6	5
9	6
6	14
5	12
7	10
7	10
9	15
1	4
8	2
7	12
9	12
8	8
4	15
3	11
6	26
7	11
5	16
2	26
7	20
4	20
6	12
3	14
2	8
8	8
6	23
5	8
6	6
4	13
6	7
6	4
7	23
9	3
15	27
14	11
15	28
30	50
30	59
35	18
43	32
24	70
52	78
46	16
60	21
65	54
57	57
57	38
68	26
64	52
86	67
86	75
112	86
133	114
145	88
151	119
167	127
161	164
148	140
152	152
155	172
158	137
170	124
154	164
153	152
164	159
157	158
145	154
160	108
157	119
153	169
121	138
116	160
149	143
139	165
102	123
123	163
129	137
136	142
135	149
125	145
101	166
123	138
136	121
108	134
118	135
131	172
133	109
156	126
158	108
170	125
140	156
149	169
153	164
139	127
159	130
110	155
104	147
91	148
89	162
137	149
140	182
138	155
120	120
116	127
118	105
109	98
134	62
128	104
118	96
121	143
93	134
118	125
104	145
102	95
145	147
130	120
126	107
137	160
134	125
132	134
131	136
140	111
129	99
140	140
146	151
151	161
146	152
155	98
151	158
133	129
130	167
116	151
139	159
132	144
130	139
140	139
149	135
158	116
155	165
156	127
127	165
120	140
121	111
131	116
138	99
135	121
156	161
146	165
158	122
157	140
145	127
133	148
114	142
127	152
134	113
141	142
126	149
136	149
126	135
109	129
136	176
152	127
153	165
156	113
129	129
141	146
148	162
134	108
130	143
130	123
116	165
135	105
133	89
131	80
128	104
134	50
142	86
116	113
136	77
144	133
136	118
152	97
146	107
158	102
145	81
154	52
138	102
129	96
155	113
133	72
135	110
136	54
123	115
111	70
124	97
117	49
122	71
117	75
104	45
131	40
137	89
128	68
139	95
114	83
104	89
123	78
117	98
109	126
91	106
107	132
116	99
107	100
99	73
90	83
97	63
119	85
104	87
100	95
101	105
112	89
94	141
87	108
98	110
115	77
114	92
95	114
87	92
92	133
89	139
94	113
83	79
104	77
98	139
88	83
87	97
85	64
77	104
86	77
86	90
84	62
78	58
73	117
83	96
70	92
70	78
72	55
63	89
63	41
77	60
67	80
53	59
68	50
61	37
54	43
61	19
44	64
39	36
44	35
41	31
42	76
39	63
35	56
53	37
38	48
39	20
29	27
32	29
34	37
34	17
30	28
29	12
48	20
39	30
41	19
27	26
37	18
36	14
37	18
27	21
28	21
23	23
38	18
23	22
31	22
26	18
18	19
16	18
24	9
20	21
19	17
24	11
17	10
20	25
22	20
17	12
18	14
20	5
20	7
16	12
10	2
13	12
15	9
17	6
19	19
14	9
16	7
11	9
10	4
13	6
17	8
11	7
14	14
18	15
13	6
9	12
15	6
13	20
19	18
22	19
18	15
21	17
31	4
25	31
18	11
38	32
35	40
36	44
41	35
35	49
53	50
45	50
54	42
53	47
60	27
50	57
61	55
66	65
86	84
89	85
99	87
114	91
139	125
138	138
136	124
162	141
158	132
154	171
160	167
150	169
154	142
163	150
150	152
153	168
133	175
131	166
133	134
131	133
148	135
104	133
105	152
123	143
125	154
95	144
103	145
104	139
119	165
115	137
112	148
85	138
107	151
113	128
99	150
104	120
116	144
143	137
124	153
150	145
138	120
147	164
153	160
148	161
123	143
121	157
112	133
112	155
88	145
80	155
137	148
150	139
125	132
97	119
116	108
108	112
98	97
111	96
115	76
101	100
90	121
79	116
95	117
89	119
87	81
130	141
118	135
98	141
122	152
97	145
135	144
124	158
124	133
119	127
117	125
116	137
134	122
115	134
131	124
118	143
106	135
104	138
101	131
128	143
128	126
126	157
121	154
143	133
139	156
139	157
139	147
124	163
97	124
103	117
120	152
135	137
130	97
137	148
141	161
131	140
131	145
124	135
109	150
123	148
110	126
127	95
109	157
93	138
122	155
120	133
102	149
123	173
135	132
149	145
140	116
146	140
126	135
139	135
125	146
122	148
120	145
101	134
123	133
109	109
113	85
100	64
118	55
125	88
115	97
129	91
119	115
124	127
146	93
136	89
148	106
144	75
139	79
127	99
128	85
131	83
122	63
132	84
106	78
101	79
97	87
115	65
106	62
103	41
102	38
100	68
113	79
138	83
135	86
132	63
110	60
108	87
101	73
97	123
101	106
102	109
99	121
99	118
94	119
98	108
98	106
87	105
90	92
100	116
89	71
90	104
114	119
88	117
92	102
90	99
105	94
96	94
87	125
78	75
107	110
91	124
83	114
80	102
96	86
89	104
85	104
82	58
77	88
80	90
76	69
76	100
82	80
69	88
69	85
84	75
71	76
67	70
53	51
70	73
57	69
67	57
61	79
52	76
64	54
71	51
60	63
61	51
46	39
42	66
43	43
45	49
47	36
50	49
34	35
45	49
39	38
38	18
31	21
41	26
41	34
47	23
34	33
35	10
40	22
37	33
38	17
46	28
35	20
32	9
32	17
33	25
39	34
21	27
31	21
33	15
31	15
28	13
27	19
25	19
29	12
25	17
24	11
32	11
31	8
33	27
31	15
23	16
31	14
25	5
28	18
16	9
22	9
11	0
22	6
12	12
22	11
21	15
20	5
16	16
19	18
13	6
12	16
16	6
12	11
19	16
17	7
19	13
15	11
24	6
26	9
18	10
21	13
28	19
24	21
25	25
17	35
25	36
21	18
32	39
31	55
35	71
28	60
33	47
40	33
24	43
39	41
32	54
32	37
38	65
42	69
48	92
51	82
67	103
56	117
62	138
77	144
72	154
62	156
69	158
61	151
69	148
71	136
82	164
73	146
83	179
70	184
86	151
74	122
64	121
81	131
61	144
70	142
65	125
88	162
83	137
91	159
94	159
81	145
93	162
104	140
95	156
113	137
93	141
98	141
91	127
136	156
115	135
91	153
95	145
100	146
108	164
117	132
107	142
106	145
111	159
131	159
131	141
110	138
116	170
117	136
116	165
114	156
113	104
105	115
123	91
101	83
90	75
108	103
110	126
109	109
111	108
107	108
111	111
88	91
120	133
103	129
114	141
114	147
108	131
94	157
108	139
106	114
111	115
108	105
101	134
109	132
121	152
98	113
98	126
135	129
116	138
96	151
127	146
102	127
110	154
108	135
120	155
146	141
139	149
140	154
125	137
139	106
120	129
135	128
131	124
145	88
122	133
148	154
135	145
134	139
133	152
117	167
129	157
124	133
122	117
137	167
130	158
124	144
150	130
137	146
136	160
136	155
144	152
142	127
133	135
134	128
120	145
130	144
129	130
131	137
133	147
115	135
132	121
117	98
129	62
128	54
116	106
122	80
126	89
122	126
140	121
126	76
136	87
123	89
128	74
120	82
116	80
132	60
113	96
113	71
87	74
117	85
98	81
116	65
108	81
106	61
101	61
115	40
107	48
106	49
90	85
96	60
114	69
118	71
108	82
115	59
120	100
112	105
118	133
101	122
114	110
99	121
99	85
114	109
118	97
126	90
112	124
109	96
113	124
119	121
96	110
109	113
107	111
100	119
93	113
115	112
122	81
107	117
92	120
101	113
109	84
112	83
92	109
87	106
94	77
79	88
81	95
75	82
87	81
89	84
73	93
69	102
77	89
76	65
76	59
56	61
61	67
70	52
69	66
50	79
61	62
63	69
72	64
63	55
70	49
62	43
65	46
54	56
55	60
44	54
55	57
47	35
53	31
40	40
18	18
27	27
21	21
32	32
24	24
30	30
18	18
25	25
32	32
23	23
20	20
25	25
14	14
20	20
18	18
28	28
25	25
16	16
14	14
15	15
16	16
14	14
14	14
14	14
21	21
17	17
9	9
8	8
20	20
12	12
10	10
13	13
3	3
12	12
6	6
10	10
8	8
13	13
4	4
12	12
9	9
8	8
12	12
10	10
6	6
8	8
8	8
6	6
12	12
13	13
15	15
10	10
13	13
11	11
12	12
15	15
11	11
9	9
22	22
26	26
26	26
29	29
34	34
42	42
58	58
48	48
44	44
39	39
32	32
41	41
44	44
44	44
52	52
69	69
87	87
94	94
92	92
110	110
135	135
137	137
152	152
142	142
164	164
160	160
155	155
140	140
162	162
160	160
169	169
176	176
156	156
136	136
121	121
139	139
130	130
140	140
139	139
149	149
145	145
153	153
149	149
152	152
151	151
145	145
153	153
148	148
129	129
156	156
119	119
144	144
133	133
140	140
134	134
131	131
154	154
147	147
150	150
153	153
146	146
145	145
143	143
150	150
158	158
147	147
152	152
147	147
112	112
123	123
99	99
90	90
84	84
88	88
114	114
121	121
114	114
115	115
123	123
95	95
129	129
124	124
127	127
142	142
133	133
144	144
148	148
123	123
123	123
118	118
123	123
133	133
140	140
128	128
138	138
121	121
141	141
137	137
151	151
134	134
153	153
147	147
145	145
142	142
143	143
143	143
149	149
120	120
119	119
138	138
129	129
99	99
143	143
147	147
138	138
150	150
147	147
154	154
144	144
140	140
103	103
162	162
149	149
149	149
141	141
149	149
160	160
145	145
141	141
129	129
129	129
128	128
138	138
136	136
135	135
131	131
139	139
129	129
111	111
86	86
74	74
60	60
98	98
95	95
93	93
121	121
130	130
89	89
97	97
98	98
81	81
80	80
86	86
72	72
87	87
70	70
80	80
72	72
85	85
74	74
79	79
67	67
53	53
53	53
57	57
64	64
73	73
74	74
71	71
75	75
89	89
62	62
108	108
100	100
118	118
112	112
123	123
110	110
97	97
103	103
93	93
105	105
115	115
83	83
109	109
107	107
117	117
110	110
100	100
105	105
104	104
114	114
90	90
105	105
115	115
101	101
99	99
77	77
109	109
99	99
69	69
86	86
98	98
83	83
90	90
76	76
88	88
91	91
80	80
80	80
68	68
59	59
71	71
61	61
60	60
66	66
71	71
58	58
55	55
55	55
43	43
54	54
54	54
47	47
49	49
50	50
43	43
34	34
50	37
